# Supplementary material for: Inter-Individual Variability in Motor Output Is Driven by Recruitment Gain in the Corticospinal Tract Rather Than Motor Threshold
Source: Brain Sci. 2022 Oct 17;12(10):1401. doi: 10.3390/brainsci12101401 (PMC9599681; doi:10.3390/brainsci12101401)
Supplement: Supplementary file 1 [file brainsci-12-01401-s001.zip]

Archive with 1 entries (1 files):
- brainsci-1937772-supplementary.pdf
